# Supplementary material for: Modeling solubility of CO2–N2 gas mixtures in aqueous electrolyte systems using artificial intelligence techniques and equations of state
Source: Sci Rep. 2022 Mar 7;12:3625. doi: 10.1038/s41598-022-07393-z (PMC8901744; doi:10.1038/s41598-022-07393-z)
Supplement: Supplementary file 1 — Supplementary Information. [file 41598_2022_7393_MOESM1_ESM.xlsx]

## Sheet: co2+n2 mixture
Number	IDX	Temp (K)	Pressure (Mpa	ionic strength	CO2 %	N2 %	Exp. Solubility (mole frac.)	Reference	DT	GB-DT	AdaBoost-DT	AdaBoost-SVR	GB-SVR	Random Forest		Reference
1	1	308.15	8	0	87.7	12.3	0.000119	1	0.000211305	0.000139	0.000139	0.000139	0.000127995	0.000119		1	https://doi.org/10.1021/je3000958
2	1	318.15	8	0	88.5	11.5	0.000106	1	0.000196673	0.000165	0.000165	0.000139	0.00011908	0.000106		2	https://doi.org/10.1021/acs.iecr.8b04352
3	1	318.15	16	0	89.6	10.4	0.000265	1	0.0008208	0.000265	0.000265	0.000265	0.00050087	0.000265
4	1	308.15	16	0	59.8	40.2	0.000634	1	0.000654264	0.000634	0.000551167	0.000634	0.00065733	0.0007272
5	1	308.15	8	0	83.6	16.4	0.000139	1	0.000153049	0.000165	0.000224	0.000139	0.000148105	0.000139
6	1	318.15	12	0	88.7	11.3	0.000192	1	0.000370313	0.000232	0.000238	0.0002278	0.000214058	0.000192			The rows highlighted in yellow are the data identified as "suspected data" by the Leverage method using the output of the Random Forest model.
7	1	308.15	16	0	48.7	51.3	0.00079	1	0.00076702	0.000787	0.00068	0.00079	0.00077569	0.0007272			The row highlighted in blue is the data identified as "outlier" by the Leverage method using the output of the Random Forest model.
8	1	308.15	16	0	83	17	0.000398	1	0.000379286	0.000331	0.000388	0.000325	0.00038079	0.000398
9	1	318.15	12	0	81.9	18.1	0.000238	1	0.000255248	0.000238	0.000265	0.0002592	0.00025221	0.000238
10	1	308.15	12	0	87.6	12.4	0.000232	1	0.000267591	0.0002785	0.0002785	0.000265	0.000271288	0.0002785
11	1	308.15	12	0	87.6	12.4	0.000325	1	0.000267591	0.0002785	0.0002785	0.000265	0.000271288	0.0002785
12	1	318.15	12	0	0	100	0.000901	1	0.00094205	0.0010335	0.000901	0.00101	0.00093774	0.000901
13	1	318.15	12	0	43.6	56.4	0.000581	1	0.000587892	0.000581	0.0005655	0.000581	0.00061464	0.0005602
14	1	318.15	8	0	41.7	58.3	0.000417	1	0.000415888	0.000466	0.000466	0.000466	0.00042427	0.0004245
15	1	308.15	12	0	82.6	17.4	0.000291	1	0.000289512	0.000291	0.000291	0.000291	0.000283737	0.000291
16	1	318.15	8	0	72.7	27.3	0.000217	1	0.00022748	0.000217	0.000238	0.000224	0.000228	0.000217
17	1	308.15	8	3.99	57.8	42.2	0.000241	1	0.000316738	0.000432	0.000398	0.000413789	0.00029073	0.000328125
18	1	308.15	12	0	0	100	0.00101	1	0.00101431	0.00107167	0.000901	0.00101	0.00100526	0.00101
19	1	318.15	8	0	0	100	0.000611	1	0.000660084	0.00078	0.0007	0.00078	0.00066568	0.00074775
20	1	318.15	16	0	44.5	55.5	0.000787	1	0.00075879	0.000787	0.00068	0.000787	0.00075907	0.0007272
21	1	318.15	12	0	55.9	44.1	0.000466	1	0.000493592	0.000474	0.000466	0.000581	0.00051327	0.0005602
22	1	318.15	16	0	81.2	18.8	0.000378	1	0.000369172	0.000325	0.000378	0.000291	0.00036946	0.000378
23	1	308.15	16	0	76.7	23.3	0.00049	1	0.00045509	0.000378	0.000398	0.000378	0.00046477	0.00049
24	1	318.15	8	0	56.9	43.1	0.000307	1	0.000347966	0.000421333	0.0004435	0.000417	0.00033534	0.0003535
25	1	318.15	16	0	71.5	28.5	0.000487	1	0.000467546	0.000398	0.000398	0.000428	0.00046295	0.000487
26	1	308.15	8	0	76.8	23.2	0.000224	1	0.000220152	0.000224	0.000224	0.000224	0.00020609	0.000224
27	1	308.15	12	0	60.4	39.6	0.000474	1	0.000508352	0.000538286	0.000466	0.000510667	0.00052373	0.0005602
28	1	308.15	8	3.99	17.2	82.8	0.000484	1	0.00043731	0.000582	0.000484	0.000582	0.00041809	0.000328125
29	1	308.15	16	0	0	100	0.00122	1	0.00127367	0.00122	0.0011	0.00122	0.00120271	0.00122
30	1	318.15	16	0	57.9	42.1	0.000625	1	0.000640596	0.000631	0.000581	0.000634	0.00064541	0.0007272
31	1	318.15	8	0	77.8	22.2	0.000165	1	0.000187754	0.000217	0.000224	0.000192	0.00018071	0.000165
32	1	308.15	12	0	76	24	0.000331	1	0.000331893	0.000291	0.0002995	0.000325	0.000344155	0.000331
33	1	308.15	8	0	0	100	0.00078	1	0.000737084	0.00078	0.0007	0.00079	0.00073979	0.00074775
34	1	318.15	12	0	72.2	27.8	0.00035	1	0.000335045	0.000291	0.000307	0.000325	0.00033298	0.00035
35	1	318.15	16	0	0	100	0.00109	1	0.00118479	0.00122	0.00109	0.00112	0.00112232	0.00109
36	1	308.15	12	0	37.5	62.5	0.00068	1	0.000649798	0.000634	0.0005832	0.00068	0.00068153	0.0005602
37	1	308.15	8	0	61.6	38.4	0.000322	1	0.000340652	0.000322	0.000325	0.000322	0.00032781	0.000322
38	1	308.15	8	3.99	0	100	0.000582	1	0.000587872	0.0006	0.000582	0.0006	0.00060046	0.000582
39	1	308.15	8	0	45.2	54.8	0.000432	1	0.00043723	0.000432	0.0004585	0.0004635	0.00043055	0.0004245
40	2	308.15	16	0	100	0	0.0202	1	0.0215992	0.0202	0.0202	0.0202	0.0215983	0.0202
41	2	318.15	8	0	100	0	0.0225	1	0.0223813	0.02275	0.023	0.0225	0.022515	0.0225
42	2	308.15	8	3.99	100	0	0.0197	1	0.0203679	0.0197	0.0197	0.0197	0.0205975	0.0197
43	2	308.15	12	0	87.6	12.4	0.0229	1	0.0221004	0.02235	0.02235	0.02235	0.0221095	0.02235
44	2	308.15	8	3.99	89.2	10.8	0.0174	1	0.0179235	0.0174	0.0174	0.0174	0.0182078	0.0174
45	2	308.15	12	0	100	0	0.025	1	0.0241887	0.025	0.0243333	0.025	0.0241701	0.025
46	2	318.15	12	0	55.9	44.1	0.0143	1	0.0140664	0.0143	0.0143	0.0143	0.014198	0.0143
47	2	318.15	12	0	100	0	0.023	1	0.023085	0.023	0.0231	0.023	0.023138	0.023
48	2	308.15	8	0	100	0	0.0224	1	0.0229601	0.0231	0.0231	0.0231	0.0230077	0.0231
49	2	308.15	8	3.99	57.8	42.2	0.0123	1	0.0122587	0.0122	0.01225	0.0122	0.012224	0.0123
50	2	308.15	8	0	100	0	0.0238	1	0.0229601	0.0231	0.0231	0.0231	0.0230077	0.0231
51	2	318.15	16	0	71.5	28.5	0.018	1	0.0176116	0.018	0.0177667	0.018	0.018095	0.018
52	2	308.15	16	0	83	17	0.0218	1	0.021287	0.0218	0.02173	0.0218	0.021141	0.0218
53	2	318.15	12	0	72.2	27.8	0.0173	1	0.017095	0.0173	0.017375	0.0173	0.017503	0.0173
54	2	308.15	16	0	48.7	51.3	0.0157	1	0.0148538	0.01562	0.015625	0.0155667	0.01497	0.0156
55	2	308.15	8	0	83.6	16.4	0.0191	1	0.0191019	0.0191	0.0191	0.0191	0.0190867	0.0191
56	2	308.15	8	0	87.7	12.3	0.0198	1	0.0197073	0.0198	0.01952	0.0198	0.0195102	0.0198
57	2	308.15	12	0	60.4	39.6	0.0172	1	0.0156786	0.0172	0.0172	0.0172	0.015829	0.0172
58	2	318.15	12	0	43.6	56.4	0.0109	1	0.0113838	0.0109	0.0109	0.0109	0.011355	0.0109
59	2	318.15	16	0	81.2	18.8	0.0198	1	0.0196496	0.0198	0.01955	0.0198	0.019563	0.0201
60	2	318.15	16	0	89.6	10.4	0.0208	1	0.0207236	0.0208	0.0204571	0.0208	0.020665	0.0208
61	2	308.15	8	3.99	17.2	82.8	0.00416	1	0.00459352	0.00416	0.00416	0.00416	0.0045038	0.00416
62	2	308.15	12	0	37.5	62.5	0.0116	1	0.0105951	0.0116	0.0116	0.0116	0.0104844	0.0116
63	2	318.15	16	0	44.5	55.5	0.0129	1	0.0128424	0.0129	0.0129	0.0129	0.012826	0.0129
64	2	318.15	12	0	81.9	18.1	0.0188	1	0.0192303	0.0188	0.0192	0.0188	0.0191476	0.0188
65	2	308.15	8	0	76.8	23.2	0.0174	1	0.0172922	0.0174	0.0174	0.0174	0.017292	0.0174
66	2	308.15	16	0	59.8	40.2	0.0179	1	0.0171098	0.0179	0.0175625	0.0179	0.017223	0.0179
67	2	318.15	12	0	88.7	11.3	0.0202	1	0.0205614	0.0202	0.0202	0.0202	0.0203415	0.0202
68	2	308.15	12	0	82.6	17.4	0.0208	1	0.0208107	0.0208	0.0208	0.0208	0.0206758	0.0208
69	2	308.15	12	0	87.6	12.4	0.0218	1	0.0221004	0.02235	0.02235	0.02235	0.0221095	0.02235
70	2	318.15	8	0	41.7	58.3	0.009	1	0.00969632	0.009	0.009	0.009	0.0095722	0.009
71	2	318.15	16	0	57.9	42.1	0.0155	1	0.0154356	0.0155	0.0155	0.0155	0.015403	0.0156
72	2	308.15	8	0	61.6	38.4	0.015	1	0.0140815	0.015	0.015	0.015	0.013966	0.015
73	2	318.15	8	0	88.5	11.5	0.0177	1	0.0183755	0.0177	0.0177	0.0177	0.018261	0.0177
74	2	308.15	16	0	76.7	23.3	0.0204	1	0.0198634	0.0204	0.01995	0.0204	0.019733	0.0201
75	2	308.15	8	3.99	35	65	0.00762	1	0.00859724	0.00762	0.00762	0.00762	0.0082964	0.00762
76	2	308.15	8	3.99	84.3	15.7	0.0167	1	0.0174812	0.0167	0.0167	0.0167	0.0175427	0.0167
77	2	308.15	12	0	76	24	0.0198	1	0.0193747	0.0198	0.0198	0.0198	0.019152	0.0198
78	2	308.15	8	0	45.2	54.8	0.0111	1	0.0109136	0.0111	0.0111	0.0111	0.011081	0.0111
79	2	318.15	8	0	56.9	43.1	0.012	1	0.0120588	0.012	0.012	0.012	0.012046	0.012
80	2	318.15	8	0	77.8	22.2	0.0156	1	0.0163158	0.0156	0.0156	0.0156	0.016213	0.0156
81	2	318.15	8	0	72.7	27.3	0.015	1	0.0154596	0.015	0.015	0.015	0.01553	0.015
82	2	273.25	1.51	0	14.6	85.4	0.0012	2	0.0012168	0.0012	0.00125	0.00125	0.001219	0.0012
83	2	273.25	3.3	0	14.6	85.4	0.0025	2	0.0019436	0.0025	0.00257692	0.0025	0.00191	0.0025
84	2	273.25	5.08	0	14.6	85.4	0.0036	2	0.0034678	0.0033	0.0033	0.00333333	0.003383	0.0036
85	2	273.25	6.92	0	14.6	85.4	0.0046	2	0.00456524	0.00496429	0.00489762	0.0049	0.004542	0.0046
86	2	273.25	8.63	0	14.6	85.4	0.0055	2	0.0052382	0.00508409	0.00493333	0.00502	0.005206	0.00503333
87	2	273.25	10.46	0	14.6	85.4	0.0062	2	0.0056178	0.00592308	0.00574545	0.00587	0.005622	0.0059
88	2	283.15	1.93	0	14.6	85.4	0.0013	2	0.001209	0.0013	0.00123333	0.0013	0.001177	0.0013
89	2	283.15	5.55	0	14.6	85.4	0.0034	2	0.0032056	0.00321111	0.00308	0.0033	0.003155	0.0034
90	2	283.15	9.35	0	14.6	85.4	0.0048	2	0.00475	0.00466667	0.00455385	0.00472632	0.004618	0.00503333
91	2	283.15	13.3	0	14.6	85.4	0.0059	2	0.005687	0.00558387	0.00554909	0.00579254	0.005606	0.00653333
92	2	283.15	16.96	0	14.6	85.4	0.0066	2	0.0062342	0.00618	0.00594098	0.006125	0.006133	0.00653333
93	2	283.15	20.78	0	14.6	85.4	0.0071	2	0.006692	0.00672143	0.00648387	0.00658261	0.00666	0.00653333
94	2	303.05	1.98	0	14.6	85.4	0.0008	2	0.000791	0.0008	0.0009	0.0009	0.000816	0.0008
95	2	303.05	5.63	0	14.6	85.4	0.0022	2	0.0021008	0.0022	0.00215	0.0022	0.002095	0.0022
96	2	303.05	9.35	0	14.6	85.4	0.0031	2	0.00338404	0.00335	0.0035424	0.00346	0.0032576	0.00305
97	2	303.05	13.17	0	14.6	85.4	0.0039	2	0.0038878	0.0039	0.003975	0.0039	0.003794	0.00375
98	2	303.05	16.97	0	14.6	85.4	0.0045	2	0.0044166	0.0045	0.0045	0.0045	0.004444	0.00465
99	2	303.05	20.75	0	14.6	85.4	0.0048	2	0.0047174	0.004575	0.00456	0.004575	0.004718	0.00465
100	1	273.25	1.51	0	14.6	85.4	0.0002	2	0.0002128	0.0003	0.0003	0.0003	0.000222	0.0002
101	1	273.25	3.3	0	14.6	85.4	0.0005	2	0.0004044	0.0004	0.0005	0.0005	0.000416	0.0005
102	1	273.25	5.08	0	14.6	85.4	0.0008	2	0.000744	0.0008	0.000683333	0.0007	0.000735	0.000666667
103	1	273.25	6.92	0	14.6	85.4	0.001	2	0.000869924	0.00098	0.00098	0.000933333	0.0008823	0.00095
104	1	273.25	8.63	0	14.6	85.4	0.0012	2	0.00109035	0.001075	0.00105833	0.001	0.00111807	0.0012
105	1	273.25	10.46	0	14.6	85.4	0.0014	2	0.00128839	0.0013	0.0013	0.0013	0.0013098	0.00136667
106	1	283.15	1.93	0	14.6	85.4	0.0003	2	0.0002616	0.0003	0.0003	0.0003	0.000259	0.0003
107	1	283.15	5.55	0	14.6	85.4	0.0007	2	0.000659434	0.0007	0.0007	0.0007	0.00064917	0.000666667
108	1	283.15	9.35	0	14.6	85.4	0.0011	2	0.0010272	0.0011	0.00105833	0.001	0.0010108	0.000925
109	1	283.15	13.3	0	14.6	85.4	0.0014	2	0.00130562	0.0013475	0.0013	0.0013	0.001279	0.00136667
110	1	283.15	16.96	0	14.6	85.4	0.0017	2	0.00162544	0.0016	0.0015	0.0016	0.001615	0.0017
111	1	283.15	20.78	0	14.6	85.4	0.002	2	0.0018996	0.0018	0.0018	0.00175	0.001903	0.002
112	1	303.05	1.98	0	14.6	85.4	0.0002	2	0.0001956	0.0003	0.0003	0.0003	0.000195	0.0002
113	1	303.05	5.63	0	14.6	85.4	0.0005	2	0.000498014	0.000611	0.0006	0.0005	0.00048614	0.000666667
114	1	303.05	9.35	0	14.6	85.4	0.0008	2	0.000802402	0.0009	0.0009	0.0009	0.00081887	0.00075
115	1	303.05	13.17	0	14.6	85.4	0.0011	2	0.00103363	0.0012	0.0011	0.0011	0.00104378	0.001
116	1	303.05	16.97	0	14.6	85.4	0.0013	2	0.00126907	0.00135	0.00136667	0.0013	0.00122287	0.0013
117	1	303.05	20.75	0	14.6	85.4	0.0015	2	0.00147124	0.0015	0.0015	0.0015	0.001485	0.0015
118	2	273.25	2.03	0	3	97	0.0004	2	0.0005252	0.0004	0.001	0.0004	0.000545	0.0004
119	2	273.25	5.77	0	3	97	0.001	2	0.0011754	0.001	0.001	0.001	0.001096	0.001
120	2	273.25	9.58	0	3	97	0.0015	2	0.0014662	0.0015	0.0015	0.0015	0.001468	0.0015
121	2	273.25	13.55	0	3	97	0.0018	2	0.0016932	0.0018	0.0018	0.0018	0.001708	0.0018
122	2	273.25	17.26	0	3	97	0.002	2	0.001937	0.002	0.002	0.002	0.001944	0.002
123	2	273.25	21.27	0	3	97	0.0023	2	0.0021332	0.0023	0.0023	0.0023	0.002135	0.0023
124	2	283.15	2.05	0	3	97	0.0003	2	0.0004048	0.0004	0.00078	0.0004	0.00041	0.0003
125	2	283.15	5.74	0	3	97	0.0008	2	0.0011422	0.0008	0.0009	0.0008	0.001135	0.0008
126	2	283.15	9.84	0	3	97	0.0012	2	0.0012576	0.0014	0.0014	0.0014	0.001241	0.0012
127	2	283.15	13.58	0	3	97	0.0014	2	0.001501	0.0016	0.0017	0.0015	0.001477	0.0014
128	2	283.15	18.06	0	3	97	0.0017	2	0.001739	0.0017	0.00175	0.0018	0.001739	0.0017
129	2	283.15	21.5	0	3	97	0.0018	2	0.0018434	0.0018	0.0018	0.0018	0.001828	0.0018
130	2	303.05	2.1	0	3	97	0.0003	2	0.0003674	0.0004	0.0006	0.0004	0.000365	0.0003
131	2	303.05	5.78	0	3	97	0.0008	2	0.0008858	0.0008	0.0009	0.0008	0.000882	0.0008
132	2	303.05	9.8	0	3	97	0.0012	2	0.00124	0.0012	0.0014	0.00122	0.001225	0.0012
133	2	303.05	13.45	0	3	97	0.0014	2	0.0014326	0.0015	0.0014	0.0014	0.001429	0.0014
134	2	303.05	17.3	0	3	97	0.0017	2	0.0017116	0.0017	0.001725	0.0017	0.001695	0.0017
135	2	303.05	21.74	0	3	97	0.0018	2	0.001808	0.0018	0.0018	0.0018	0.001804	0.0018
136	1	273.25	2.03	0	3	97	0.0004	2	0.000373	0.0004	0.0004	0.0004	0.000375	0.0004
137	1	273.25	5.77	0	3	97	0.0009	2	0.00085864	0.0009	0.0008	0.00085	0.000852	0.00095
138	1	273.25	9.58	0	3	97	0.0014	2	0.0013258	0.0012	0.0012125	0.0012	0.00133	0.0014
139	1	273.25	13.55	0	3	97	0.0019	2	0.00178766	0.00165	0.0016	0.0017	0.001773	0.0019
140	1	273.25	17.26	0	3	97	0.0023	2	0.00220422	0.002	0.002	0.002	0.002217	0.0023
141	1	273.25	21.27	0	3	97	0.0027	2	0.0025232	0.0023	0.0023	0.0023	0.002562	0.0027
142	1	283.15	2.05	0	3	97	0.0003	2	0.0003308	0.0004	0.00032	0.0003	0.000338	0.0003
143	1	283.15	5.74	0	3	97	0.0008	2	0.000789902	0.0008	0.00075	0.0008	0.00079297	0.00074775
144	1	283.15	9.84	0	3	97	0.0012	2	0.00123518	0.0012125	0.0012	0.0012	0.0012468	0.0012
145	1	283.15	13.58	0	3	97	0.0016	2	0.00163166	0.0016	0.0016	0.0016	0.001625	0.0016
146	1	283.15	18.06	0	3	97	0.002	2	0.00203486	0.002	0.002	0.002	0.00205	0.002
147	1	283.15	21.5	0	3	97	0.0023	2	0.0023322	0.0023	0.0021	0.0023	0.002329	0.0023
148	1	303.05	2.1	0	3	97	0.0003	2	0.00031432	0.0003	0.0003	0.0003	0.0003328	0.0003
149	1	303.05	5.78	0	3	97	0.0008	2	0.000764718	0.000793333	0.0007	0.0008	0.00076252	0.00074775
150	1	303.05	9.8	0	3	97	0.0012	2	0.00113636	0.00115	0.0012	0.0012	0.0011621	0.0012
151	1	303.05	13.45	0	3	97	0.0016	2	0.00146019	0.0015	0.0014	0.00146667	0.0014717	0.0016
152	1	303.05	17.3	0	3	97	0.002	2	0.00195196	0.0019	0.0018	0.002	0.0019604	0.002
153	1	303.05	21.74	0	3	97	0.0023	2	0.00223778	0.0023	0.002	0.0023	0.002214	0.0023
154	2	273.25	1.73	0	61	39	0.0039	2	0.0039976	0.0039	0.0039	0.0039	0.004255	0.0039
155	2	273.25	5.31	0	61	39	0.0105	2	0.0093094	0.0105	0.0105	0.0105	0.009637	0.0105
156	2	283.15	1.68	0	61	39	0.003	2	0.0036048	0.003	0.003	0.003	0.003766	0.003
157	2	283.15	6.07	0	61	39	0.009	2	0.0088478	0.009	0.009	0.009	0.009165	0.009
158	2	283.15	9.34	0	61	39	0.0122	2	0.0114622	0.0122	0.0122	0.0122	0.011706	0.0122
159	2	283.15	13.09	0	61	39	0.0136	2	0.0132296	0.0136	0.0136	0.0136	0.013173	0.0136
160	2	283.15	17.06	0	61	39	0.0146	2	0.0143408	0.0146	0.0146	0.0146	0.014465	0.0146
161	2	283.15	20.85	0	61	39	0.0151	2	0.0146336	0.01485	0.0147667	0.01485	0.014613	0.0151
162	2	303.05	1.92	0	61	39	0.0024	2	0.0031204	0.0024	0.0024	0.0024	0.003257	0.0024
163	2	303.05	5.59	0	61	39	0.0064	2	0.0075504	0.0064	0.0064	0.0064	0.008086	0.0064
164	2	303.05	9.06	0	61	39	0.0091	2	0.0099708	0.0091	0.0091	0.0091	0.009878	0.0091
165	2	303.05	13.3	0	61	39	0.0112	2	0.0118304	0.0112	0.0114	0.0114667	0.011521	0.0112
166	2	303.05	17.03	0	61	39	0.012	2	0.0126514	0.012	0.012	0.012	0.012598	0.01225
167	2	303.05	20.99	0	61	39	0.0125	2	0.0130074	0.0125	0.0125	0.0125	0.012988	0.01225
168	1	273.25	1.73	0	61	39	0.0002	2	0.0002144	0.0006	0.0002	0.0002	0.000222	0.0002
169	1	273.25	5.31	0	61	39	0.0007	2	0.00066467	0.0007	0.0007	0.0006	0.00066032	0.0007
170	1	283.15	1.68	0	61	39	0.0002	2	0.0002148	0.0006	0.0002	0.0002	0.00022	0.0002
171	1	283.15	6.07	0	61	39	0.0006	2	0.000586172	0.0006	0.00068	0.0006	0.00056273	0.0006
172	1	283.15	9.34	0	61	39	0.0009	2	0.000869666	0.0008	0.0009	0.0009	0.0008928	0.000925
173	1	283.15	13.09	0	61	39	0.0013	2	0.00120419	0.001	0.0013	0.0013	0.00120674	0.00136667
174	1	283.15	17.06	0	61	39	0.0016	2	0.00154425	0.0016	0.0016	0.0016	0.00152668	0.0016
175	1	283.15	20.85	0	61	39	0.0019	2	0.00180298	0.0019	0.0016	0.0016	0.001845	0.0019
176	1	303.05	1.92	0	61	39	0.0001	2	0.000157448	0.000307	0.0002	0.0002	0.00016341	0.0001
177	1	303.05	5.59	0	61	39	0.0004	2	0.000429646	0.0006	0.0006	0.00044	0.00043316	0.0003535
178	1	303.05	9.06	0	61	39	0.0006	2	0.000612518	0.0006	0.0006	0.0006	0.00064009	0.0005602
179	1	303.05	13.3	0	61	39	0.0008	2	0.000815796	0.0008	0.0008	0.0008	0.00084169	0.0007272
180	1	303.05	17.03	0	61	39	0.001	2	0.0010786	0.001	0.001	0.001	0.00101895	0.001
181	1	303.05	20.99	0	61	39	0.0012	2	0.00126804	0.0012	0.0012	0.0012	0.001265	0.0012
182	2	273.25	1.96	0.883	14.6	85.4	0.0013	2	0.0012274	0.0013	0.00128	0.0013	0.00125	0.0013
183	2	273.25	5.52	0.883	14.6	85.4	0.0033	2	0.003276	0.0033	0.0033	0.0033	0.003223	0.0033
184	2	273.25	9.31	0.883	14.6	85.4	0.0048	2	0.004799	0.00475	0.00473125	0.00488571	0.004783	0.00503333
185	2	273.25	13.43	0.883	14.6	85.4	0.0059	2	0.0057494	0.00562857	0.00556071	0.00570476	0.005844	0.0059
186	2	273.25	17.08	0.883	14.6	85.4	0.0066	2	0.0063524	0.006088	0.00598889	0.00612444	0.006294	0.0065
187	2	273.25	21.1	0.883	14.6	85.4	0.0068	2	0.0065952	0.00629	0.00610909	0.00629	0.006653	0.0065
188	2	283.15	1.97	0.883	14.6	85.4	0.001	2	0.0010514	0.001	0.001125	0.0012	0.001057	0.001
189	2	283.15	5.66	0.883	14.6	85.4	0.0026	2	0.0024982	0.0024	0.0024	0.0025	0.002475	0.0026
190	2	283.15	9.42	0.883	14.6	85.4	0.0037	2	0.0039816	0.00414333	0.00413636	0.00414	0.00401	0.0036
191	2	283.15	13.38	0.883	14.6	85.4	0.0045	2	0.0046508	0.00488182	0.00498	0.00493636	0.004616	0.00486667
192	2	283.15	16.98	0.883	14.6	85.4	0.005	2	0.0051944	0.00545	0.00557	0.00530217	0.005222	0.00486667
193	2	283.15	20.89	0.883	14.6	85.4	0.0053	2	0.0054596	0.00575	0.00573478	0.00543333	0.005495	0.00486667
194	2	303.05	2.08	0.883	14.6	85.4	0.0009	2	0.000792	0.00085	0.00088	0.0009	0.000777	0.0009
195	2	303.05	5.65	0.883	14.6	85.4	0.0019	2	0.0019854	0.00205	0.00203333	0.00208	0.001968	0.0019
196	2	303.05	9.49	0.883	14.6	85.4	0.003	2	0.00312072	0.00319263	0.00335714	0.00327143	0.00303	0.00305
197	2	303.05	13.33	0.883	14.6	85.4	0.0036	2	0.0036338	0.00378	0.00387273	0.00378	0.003651	0.00375
198	2	303.05	17.32	0.883	14.6	85.4	0.0042	2	0.0042246	0.0044	0.004425	0.0044	0.004233	0.00435
199	2	303.05	20.93	0.883	14.6	85.4	0.0045	2	0.0044552	0.0045	0.0045	0.0045	0.004494	0.00435
200	1	273.25	1.96	0.883	14.6	85.4	0.0002	2	0.000207	0.00025	0.000225	0.0003	0.000209	0.0002
201	1	273.25	5.52	0.883	14.6	85.4	0.0006	2	0.000594	0.0006	0.0006	0.0006	0.000585	0.0006
202	1	273.25	9.31	0.883	14.6	85.4	0.0009	2	0.0009232	0.00095	0.001	0.0009	0.000948	0.000925
203	1	273.25	13.43	0.883	14.6	85.4	0.0013	2	0.00124195	0.0013	0.0013	0.0013	0.0012529	0.0012
204	1	273.25	17.08	0.883	14.6	85.4	0.0015	2	0.0015032	0.0015	0.0015	0.0015	0.00147	0.0015
205	1	273.25	21.1	0.883	14.6	85.4	0.0018	2	0.0017236	0.00172	0.0018	0.00175	0.001739	0.0018
206	1	283.15	1.97	0.883	14.6	85.4	0.0002	2	0.0002074	0.0003	0.0002	0.0003	0.000213	0.0002
207	1	283.15	5.66	0.883	14.6	85.4	0.0005	2	0.0005078	0.0006	0.0006	0.0005	0.000517	0.00045
208	1	283.15	9.42	0.883	14.6	85.4	0.0008	2	0.0008434	0.0009	0.000928571	0.0009	0.000839	0.000925
209	1	283.15	13.38	0.883	14.6	85.4	0.0011	2	0.00115657	0.00128571	0.0012	0.0011	0.001112	0.0012
210	1	283.15	16.98	0.883	14.6	85.4	0.0014	2	0.0014554	0.0014	0.0014	0.0015	0.001446	0.0014
211	1	283.15	20.89	0.883	14.6	85.4	0.0016	2	0.00164	0.0016	0.0016	0.0016	0.001656	0.0016
212	1	303.05	2.08	0.883	14.6	85.4	0.0002	2	0.000203	0.000233333	0.0003	0.0003	0.000212	0.0002
213	1	303.05	5.65	0.883	14.6	85.4	0.0004	2	0.000424642	0.0005	0.0006	0.0005	0.00043197	0.00045
214	1	303.05	9.49	0.883	14.6	85.4	0.0007	2	0.000716438	0.0008	0.0008	0.0008	0.00071188	0.00075
215	1	303.05	13.33	0.883	14.6	85.4	0.0009	2	0.000924582	0.0011	0.0011	0.00107	0.00091568	0.001
216	1	303.05	17.32	0.883	14.6	85.4	0.0011	2	0.00117644	0.0013	0.0013	0.00122	0.001198	0.0011
217	1	303.05	20.93	0.883	14.6	85.4	0.0013	2	0.00130364	0.0013	0.00136667	0.0013	0.001317	0.0013
218	2	273.25	2	1.829	14.6	85.4	0.0013	2	0.0011764	0.0013	0.0012	0.00125	0.001186	0.0013
219	2	273.25	5.59	1.829	14.6	85.4	0.0033	2	0.0031898	0.003225	0.003175	0.0033	0.003184	0.0033
220	2	273.25	9.42	1.829	14.6	85.4	0.0047	2	0.004564	0.00466471	0.00446154	0.00473333	0.004561	0.0047
221	2	273.25	13.26	1.829	14.6	85.4	0.0056	2	0.00546	0.0056	0.00542787	0.0056	0.005432	0.0059
222	2	273.25	17.12	1.829	14.6	85.4	0.0061	2	0.0059964	0.006	0.0058	0.00600213	0.005914	0.0065
223	2	273.25	21.08	1.829	14.6	85.4	0.0065	2	0.0062758	0.00607931	0.0059	0.00612917	0.006212	0.0065
224	2	283.15	2.02	1.829	14.6	85.4	0.001	2	0.000974	0.001	0.001	0.001	0.000975	0.001
225	2	283.15	5.72	1.829	14.6	85.4	0.0025	2	0.002405	0.0024	0.0023125	0.0024	0.00232	0.0025
226	2	283.15	9.49	1.829	14.6	85.4	0.0035	2	0.0036728	0.00372667	0.00375	0.00375	0.003599	0.0036
227	2	283.15	13.49	1.829	14.6	85.4	0.0044	2	0.0044092	0.00466471	0.00469394	0.004775	0.004406	0.00486667
228	2	283.15	17.09	1.829	14.6	85.4	0.0049	2	0.0049116	0.005075	0.00512143	0.00503243	0.004836	0.00486667
229	2	283.15	20.93	1.829	14.6	85.4	0.0051	2	0.0050598	0.00513889	0.00519535	0.00510526	0.005153	0.00486667
230	2	303.05	1.98	1.829	14.6	85.4	0.0006	2	0.0006932	0.0008	0.00088	0.0009	0.000723	0.0006
231	2	303.05	5.64	1.829	14.6	85.4	0.0017	2	0.0018536	0.00203333	0.00195	0.00195	0.001825	0.0017
232	2	303.05	9.51	1.829	14.6	85.4	0.0024	2	0.00260992	0.00266667	0.002825	0.00283	0.0025876	0.00246667
233	2	303.05	13.44	1.829	14.6	85.4	0.003	2	0.0031122	0.0032	0.0034	0.00326667	0.003162	0.00326
234	2	303.05	17.2	1.829	14.6	85.4	0.0034	2	0.0034706	0.0034	0.00352	0.0034625	0.003582	0.00326
235	2	303.05	21.11	1.829	14.6	85.4	0.0036	2	0.0036528	0.00353333	0.00378	0.0036	0.003715	0.00326
236	1	273.25	2	1.829	14.6	85.4	0.0002	2	0.0001722	0.0002	0.0002	0.0002	0.000171	0.0002
237	1	273.25	5.59	1.829	14.6	85.4	0.0004	2	0.0004202	0.0005	0.000484	0.0004	0.000424	0.000328125
238	1	273.25	9.42	1.829	14.6	85.4	0.0006	2	0.0006154	0.00065	0.0008	0.0006	0.000608	0.0006
239	1	273.25	13.26	1.829	14.6	85.4	0.0008	2	0.000776	0.0008	0.00085	0.0008	0.000776	0.0008
240	1	273.25	17.12	1.829	14.6	85.4	0.001	2	0.0009768	0.001	0.0011	0.001	0.000979	0.001
241	1	273.25	21.08	1.829	14.6	85.4	0.0012	2	0.0011338	0.0012	0.0012	0.0012	0.001158	0.0012
242	1	283.15	2.02	1.829	14.6	85.4	0.0001	2	0.0001334	0.0002	0.0002	0.0003	0.000142	0.0001
243	1	283.15	5.72	1.829	14.6	85.4	0.0004	2	0.0003972	0.0004	0.000416667	0.000402786	0.000392	0.000328125
244	1	283.15	9.49	1.829	14.6	85.4	0.0006	2	0.0005906	0.0006	0.0007	0.0006	0.000584	0.0006
245	1	283.15	13.49	1.829	14.6	85.4	0.0008	2	0.000781466	0.0008	0.000857143	0.000833333	0.00077787	0.0008
246	1	283.15	17.09	1.829	14.6	85.4	0.0009	2	0.0009122	0.000933333	0.00103333	0.0009	0.000902	0.0009
247	1	283.15	20.93	1.829	14.6	85.4	0.0011	2	0.0010726	0.0011	0.0011	0.0011	0.001094	0.0011
248	1	303.05	1.98	1.829	14.6	85.4	0.0001	2	0.0001204	0.0002	0.0002	0.0002	0.000121	0.0001
249	1	303.05	5.64	1.829	14.6	85.4	0.0003	2	0.000338968	0.000418533	0.000442778	0.0004	0.000344	0.000328125
250	1	303.05	9.51	1.829	14.6	85.4	0.0005	2	0.000524296	0.0006	0.0006	0.0006	0.00053881	0.0005
251	1	303.05	13.44	1.829	14.6	85.4	0.0006	2	0.000646954	0.0008	0.0008	0.0008	0.00065274	0.0006
252	1	303.05	17.2	1.829	14.6	85.4	0.0008	2	0.0008296	0.0009	0.0009	0.0009	0.000831	0.0008
253	1	303.05	21.11	1.829	14.6	85.4	0.0009	2	0.0009668	0.0011	0.0011	0.0011	0.000951	0.0009
254	2	273.25	1.99	2.84	14.6	85.4	0.001	2	0.0010382	0.001	0.0011	0.001	0.001028	0.001
255	2	273.25	5.76	2.84	14.6	85.4	0.0026	2	0.0024184	0.00255	0.0026	0.00256667	0.002462	0.0026
256	2	273.25	9.5	2.84	14.6	85.4	0.0035	2	0.0036958	0.00369167	0.00367744	0.0036	0.003656	0.0035
257	2	273.25	13.36	2.84	14.6	85.4	0.0042	2	0.004226	0.00444	0.0045	0.0042	0.004211	0.0042
258	2	273.25	17.66	2.84	14.6	85.4	0.0047	2	0.00475	0.0047	0.0047	0.00472	0.004734	0.0047
259	2	273.25	21.56	2.84	14.6	85.4	0.0049	2	0.0048746	0.00478	0.0048	0.00475	0.004798	0.0049
260	2	283.15	1.98	2.84	14.6	85.4	0.0008	2	0.0008736	0.001	0.001	0.001	0.000892	0.0008
261	2	283.15	5.74	2.84	14.6	85.4	0.002	2	0.0021152	0.002275	0.00225	0.00221667	0.002131	0.002
262	2	283.15	9.58	2.84	14.6	85.4	0.0028	2	0.0030398	0.003	0.00316364	0.00316889	0.002926	0.0028
263	2	283.15	13.41	2.84	14.6	85.4	0.0034	2	0.0035416	0.00376667	0.00384122	0.0037	0.003631	0.00365
264	2	283.15	17.24	2.84	14.6	85.4	0.0039	2	0.0040328	0.00407	0.00417586	0.00396667	0.004088	0.00365
265	2	283.15	21.6	2.84	14.6	85.4	0.004	2	0.0041624	0.00423333	0.00417586	0.00412727	0.004251	0.004
266	2	303.05	2.07	2.84	14.6	85.4	0.0006	2	0.0006524	0.0007	0.0008	0.0008	0.000643	0.0006
267	2	303.05	5.81	2.84	14.6	85.4	0.0015	2	0.001645	0.00185	0.00185	0.0017	0.001641	0.0015
268	2	303.05	9.59	2.84	14.6	85.4	0.0022	2	0.00237444	0.0026	0.00280909	0.00265143	0.002371	0.00246667
269	2	303.05	13.43	2.84	14.6	85.4	0.0028	2	0.0029006	0.00312	0.00326667	0.00315091	0.002948	0.00246667
270	2	303.05	17.2	2.84	14.6	85.4	0.0031	2	0.0031982	0.00324	0.0034	0.0032875	0.003212	0.00326
271	2	303.05	21.28	2.84	14.6	85.4	0.0032	2	0.003335	0.00336	0.00346444	0.003425	0.003315	0.00326
272	1	273.25	1.99	2.84	14.6	85.4	0.0001	2	0.0001228	0.0002	0.0002	0.0002	0.000117	0.0001
273	1	273.25	5.76	2.84	14.6	85.4	0.0003	2	0.0003414	0.0004	0.000416667	0.0004	0.000316	0.000328125
274	1	273.25	9.5	2.84	14.6	85.4	0.0004	2	0.000466136	0.0006	0.0006	0.0006	0.00045	0.0004
275	1	273.25	13.36	2.84	14.6	85.4	0.0006	2	0.0006178	0.0006	0.0008	0.0006	0.000629	0.0006
276	1	273.25	17.66	2.84	14.6	85.4	0.0007	2	0.000744	0.000766667	0.0008	0.0008	0.000769	0.0007
277	1	273.25	21.56	2.84	14.6	85.4	0.0008	2	0.000832	0.0008	0.0008	0.0008	0.000851	0.0008
278	1	283.15	1.98	2.84	14.6	85.4	0.0001	2	0.0001096	0.0002	0.0002	0.0002	0.000108	0.0001
279	1	283.15	5.74	2.84	14.6	85.4	0.0003	2	0.0003204	0.0004	0.0004	0.0004	0.000306	0.000328125
280	1	283.15	9.58	2.84	14.6	85.4	0.0004	2	0.000445968	0.0006	0.0006	0.0006	0.000439	0.0004
281	1	283.15	13.41	2.84	14.6	85.4	0.0006	2	0.0006028	0.0006	0.0007	0.0006	0.000607	0.0006
282	1	283.15	17.24	2.84	14.6	85.4	0.0007	2	0.0007048	0.000766667	0.0008	0.000766667	0.000709	0.0007
283	1	283.15	21.6	2.84	14.6	85.4	0.0008	2	0.0008236	0.0008	0.0008	0.0008	0.000837	0.0008
284	1	303.05	2.07	2.84	14.6	85.4	0.0001	2	0.0001164	0.0002	0.0002	0.0002	0.000126	0.0001
285	1	303.05	5.81	2.84	14.6	85.4	0.0002	2	0.00025406	0.0004	0.0004	0.0004	0.00023066	0.000328125
286	1	303.05	9.59	2.84	14.6	85.4	0.0004	2	0.000424228	0.0005	0.0006	0.00051675	0.00042581	0.0004
287	1	303.05	13.43	2.84	14.6	85.4	0.0005	2	0.00054058	0.0006	0.000688833	0.0006	0.00052674	0.0005
288	1	303.05	17.2	2.84	14.6	85.4	0.0006	2	0.000642	0.0008	0.0008	0.0008	0.000648	0.0006
289	1	303.05	21.28	2.84	14.6	85.4	0.0008	2	0.0008182	0.0008	0.0009	0.0008	0.000862	0.0008
